# Supplementary material for: A new species of alien terrestrial planarian in Spain: Caenoplana decolorata
Source: PeerJ. 2020 Oct 2;8:e10013. doi: 10.7717/peerj.10013 (PMC7534684; doi:10.7717/peerj.10013)
Supplement: Supplemental Information 1 [file peerj-08-10013-s001.txt]

>MT727076
GGTGGTTTTGGAAATTGATTAGTCCCATTAATGTTAGGTTCGCCTGATATGGCTTTTCCT
CGTGCTAATAATTTAAGTTTTTGATTACTTATCCCTTCTTTTATATTTTTAGTTGTTTCT
GGATTAATTCATTGAGGAGTTGGTTCTGGTTGAACTTTATATCCACCATTAACTTCTAAT
ATTCAATATGGAATTAGAATGGATTTTGTTATTTTTTCTTTACATATTGCAGGTATTAGT
TCTATTTTAGGATCTATTAATTTTCTTTCTAGAATTCTTAATATGTATGGAAAGATGATT
ATGGTAAATTTACCTTTATTTGTTTGATCAGTTTTTATTACTGCTCTATTATTATTATTG
GCTTTACCTGTTTTAGCTGGAGGTTTAACTATGTTATTAGTTGATCGTCATTTTAATACC
TCTTTTTTTGATCCAGGAGGAGGTGGTGATCCTTTATTATTTCAACATGTATTTTGATTT
TTTGGACATCCTGAAGTTTATATTTTAATTCTACCTGGATTTGGAATGATTTCTCATATA
GTTTTATTTTATAGAAGAAAGAACTTTGCTTTTGGACATTTAGGTATGGTTTATTCAATG
TTTTGTATAGGTTTTTTAGGATTTATAGTATGAGCACATCATATGTATACTAGAGGACTA
GATTTTGATACTCGTGCTTATTTTACAGGAGCTACTATGATTATTGGTGTTCCTACAGGT
ATAAAGATTTTTAGTTGATTAGGAACTATTTATGGATCTGGAAGTCGTATTTTATGAGAT
TCTGTATCTCTTTTATGAGCTTTAGGTTTTATTTTTTTA
>MT727077
GGTGGTTTTGGAAATTGATTAGTCCCATTAATGTTAGGTTCGCCTGATATGGCTTTTCCT
CGTGCTAATAATTTAAGTTTTTGATTACTTATCCCTTCTTTTATATTTTTAGTTGTTTCT
GGATTAATTCATTGAGGAGTTGGTTCTGGTTGAACTTTATATCCACCATTAACTTCTAAT
ATTCAATATGGAATTAGAATGGATTTTGTTATTTTTTCTTTACATATTGCAGGTATTAGT
TCTATTTTAGGATCTATTAATTTTCTTTCTAGAATTCTTAATATGTATGGAAAGATGATT
ATGGTAAATTTACCTTTATTTGTTTGATCAGTTTTTATTACTGCTCTATTATTATTATTG
GCTTTACCTGTTTTAGCTGGAGGTTTAACTATGTTATTAGTTGATCGTCATTTTAATACC
TCTTTTTTTGATCCAGGAGGAGGTGGTGATCCTTTATTATTTCAACATGTATTTTGATTT
TTTGGACATCCTGAAGTTTATATTTTAATTCTACCTGGATTTGGAATGATTTCTCATATA
GTTTTATTTTATAGAAGAAAGAACTTTGCTTTTGGACATTTAGGTATGGTTTATTCAATG
TTTTGTATAGGTTTTTTAGGATTTATAGTATGAGCACATCATATGTATACTAGAGGACTA
GATTTTGATACTCGTGCTTATTTTACAGGAGCTACTATGATTATTGGTGTTCCTACAGGT
RTAAAGATTTTTAGTTGATTAGGAACTATTTATGGAT
>MT727078
GGTGGTTTTGGAAATTGATTAGTCCCATTAATGTTAGGTTCGCCTGATATGGCTTTTCCT
CGTGCTAATAATTTAAGTTTTTGATTACTTATCCCTTCTTTTATATTTTTAGTTGTTTCT
GGATTAATTCATTGAGGAGTTGGTTCTGGTTGAACTTTATATCCACCATTAACTTCTAAT
ATTCAATATGGAATTAGAATGGATTTTGTTATTTTTTCTTTACATATTGCAGGTATTAGT
TCTATTTTAGGATCTATTAATTTTCTTTCTAGAATTCTTAATATGTATGGAAAGATGATT
ATGGTAAATTTACCTTTATTTGTTTGATCAGTTTTTATTACTGCTCTATTATTATTATTG
GCTTTACCTGTTTTAGCTGGAGGTTTAACTATGTTATTAGTTGATCGTCATTTTAATACC
TCTTTTTTTGATCCAGGAGGAGGTGGTGATCCTTTATTATTTCAACATGTATTTTGATTT
TTTGGACATCCTGAAGTTTATATTTTAATTCTACCTGGATTTGGAATGATTTCTCATATA
GTTTTATTTTATAGAAGAAAGAACTTTGCTTTTGGACATTTAGGTATGGTTTATTCAATG
TTTTGTATAGGTTTTTTAGGATTTATAGTATGAGCACATCATATGTATACTAGAGGACTA
GATTTTGATACTCGTGCTTATTTTACAGGAGCTACTATGATTATTGGTGTTCCTACAGGT
ATAAAGATTTTTAGTTGATTAGGAACTATTTATGGATCTGGAAGTCGTATTTTATGAGAT
TCTGTATCTCTTTTATGAGCTTTAGGTTTTATTTTTTTA
>MT727079
GGTGGTTTTGGAAATTGATTAGTCCCATTAATGTTAGGTTCGCCTGATATGGCTTTTCCT
CGTGCTAATAATTTAAGTTTTTGATTACTTATCCCTTCTTTTATATTTTTAGTTGTTTCT
GGATTAATTCATTGAGGAGTTGGTTCTGGTTGAACTTTATATCCACCATTAACTTCTAAT
ATTCAATATGGAATTAGAATGGATTTTGTTATTTTTTCTTTACATATTGCAGGTATTAGT
TCTATTTTAGGATCTATTAATTTTCTTTCTAGAATTCTTAATATGTATGGAAAGATGATT
ATGGTAAATTTACCTTTATTTGTTTGATCAGTTTTTATTACTGCTCTATTATTATTATTG
GCTTTACCTGTTTTAGCTGGAGGTTTAACTATGTTATTAGTTGATCGTCATTTTAATACC
TCTTTTTTTGATCCAGGAGGAGGTGGTGATCCTTTATTATTTCAACATGTATTTTGATTT
TTTGGACATCCTGAAGTTTATATTTTAATTCTACCTGGATTTGGAATGATTTCTCATATA
GTTTTATTTTATAGAAGAAAGAACTTTGCTTTTGGACATTTAGGTATGGTTTATTCAATG
TTTTGTATAGGTTTTTTAGGATTTATAGTATGAGCACATCATATGTATACTAGAGGACTA
GATTTTGATACTCGTGCTTATTTTACAGGAGCTACTATGATTATTGGTGTTCCTACAGGT
ATAAAGATTTTTAGTTGATTAGGAACTATTTATGGATCTGGAAGTCGTATTTTATGAGAT
TCTGTATCTCTTTTATGAGCTTTAGGTTTTATTTTTTTA
